# Supplementary material for: IL-15 Promotes Polyfunctional NK Cell Responses to Influenza by Boosting IL-12 Production
Source: J Immunol. 2018 Feb 28;200(8):2738–47. doi: 10.4049/jimmunol.1701614 (PMC5890538; doi:10.4049/jimmunol.1701614)
Supplement: Data Supplement [file JI_1701614.zip]

Archive with 2 entries (2 files):
- JI_1701614_Supplemental_Figures_1.pdf
- manifest.xml
