# Supplementary material for: IL-15 Promotes Polyfunctional NK Cell Responses to Influenza by Boosting IL-12 Production
Source: J Immunol. 2018 Feb 28;200(8):2738–47. doi: 10.4049/jimmunol.1701614 (PMC5890538; doi:10.4049/jimmunol.1701614)
Supplement: Data Supplement [file JI_1701614.zip › manifest.xml]

<?xml version="1.0" encoding="ISO-8859-1"?>
<!DOCTYPE datasupp PUBLIC "-//HIGHWIRE//DTD HighWire Data Supplement Manifest//EN" "http://schema.highwire.org/public/hwx/ds/datasupplement_manifest.dtd">
<datasupp sitecode="jimmunol">
<resource type="doi">10.4049/jimmunol.1701614</resource>
<linktext>Data Supplement</linktext>
<datasupp_id_string>Supplemental</datasupp_id_string>
<title>Data Supplement</title>
<description>
</description>
<file>
<filename>JI_1701614_Supplemental_Figures_1.pdf</filename>
<linktext>Supplemental Figures 1 (PDF)</linktext>
<item_id_string>Supplemental_PDF1</item_id_string>
<description>
</description>
</file>
</datasupp>
